# Supplementary material for: Combined deletions of IHH and NHEJ1 cause chondrodystrophy and embryonic lethality in the Creeper chicken
Source: Commun Biol. 2020 Mar 25;3:144. doi: 10.1038/s42003-020-0870-z (PMC7096424; doi:10.1038/s42003-020-0870-z)
Supplement: Supplementary file 3 — Supplementary Data 1 [file 42003_2020_870_MOESM3_ESM.xlsx]

## Sheet: Suppl Data 1
Probe Set ID	Nucleotide location (Gallus_gallus-4.0)	Nucleotide position (Gallus_gallus-5.0)		JBa (Cp/+)	GSP (+/+)	GSP/Cp (Cp/+)		JB (Cp/Cp)
AX-77003863b	21726140	22348862		AA	BB	AB		AA	SNP marker CHR7_#16
AX-77003865	21727533	22350255		AA	AA	AA		AA
AX-77003870	21728683	22351405		AA	AA	AA		AA
AX-80779540	21731949	22354703		AA	AA	AA		AA
AX-77003891	21736091	22358848		BB	BB	BB		BB
AX-77003901	21739998	22363136		BB	BB	BB		BB
AX-77003902	21741000	22364138		AA	AA	AA		BB
AX-77003904	21742616	22365754		AB	BB	AB		BB
AX-80835569	21744894	22373209		AA	BB	AB		AA
AX-77003918	21747911	22376226		BB	AA	AB		AA
AX-77003920	21748380	22376695		BB	BB	BB		BB
AX-77003921	21749082	22377397		AB	BB	AB		BB
AX-80757066	21749131	22377446		AB	BB	BB		BB
AX-77003927	21749930	22378242		BB	BB	BB		AA
AX-77003933	21752167	22380418		BB	BB	BB		BB
AX-77003938	21754266	22382517		BB	BB	BB		AA
AX-77003939	21754323	22382574		AB	AB	AA		AA
AX-80919023	21754823	22383074		AB	AA	AB		BB
AX-77003945	21756471	22384723		AA	AA	AA		AA
AX-77003949	21758513	22386765		AB	AA	AB		AA
AX-77003953	21760425	22388677		AA	AA	AA		BB
AX-77003954	21761180	22389432		BB	BB	BB		AA
AX-77003960	21763293	22391545		AB	AA	AA		AA
AX-77003962	21763959	22392211		AB	AA	AA		BB
AX-80851879	21766912	22395164		AB	AA	AB		AA
AX-77003982	21770312	22398564		BB	BB	BB		BB
AX-77003983	21771692	22399944		AB	AA	AA		BB
AX-77003986	21772721	22400973		AA	AA	AA		No call
AX-77003987	21772963	22401215		BB	BB	BB		No call
AX-77003988	21773201	22401453		BB	BB	BB		AB
AX-77003990	21774868	22403120		BB	BB	BB		BB
AX-77003992	21775708	22403960		AA	BB	AB		AA
AX-77004002	21778421	22406675		BB	BB	BB		BB
AX-77004008	21781328	22409581		AB	AA	AB		AA
AX-77004010	21783101	22411354		AA	BB	AB		AA
AX-77004011	21783183	22411436		BB	BB	BB		BB
AX-77004015	21786125c	22414378		AA	BB	BB		No call
AX-77004017	21789066	22417319		BB	BB	BB		No call
AX-77004020	21791329d	22419582		AA	BB	BB		No call
AX-77004022	21791684	22419937		No call	BB	BB		No call
AX-77004030	21795625	22423878		BB	BB	BB		No call
AX-77004037	21797588	22425841		BB	BB	BB		No call
AX-77004039	21798239	22426492		BB	BB	BB		No call
AX-77004041	21798495e	22426748		AA	AA	AA		AA
AX-77004050	21801615	22429603		BB	BB	BB		No call
AX-77004056	21804135	22432124		BB	BB	BB		No call
AX-77004076	21810059	22438183		BB	BB	BB		No call
AX-77004079	21810639	22438763		No call	BB	BB		No call
AX-77004086	21815540	22443775		BB	BB	BB		BB
AX-77004088	21815955	22444190		BB	AA	AB		BB
AX-77004110	21822509	22450743		AA	AA	AA		AA
AX-77004111	21822771	22451005		BB	BB	BB		BB
AX-80779316	21826552	22454286		No call	AA	AB		BB
AX-77004119	21827061	22454795		AA	AA	AA		AA
AX-80910071	21827153	22454887		BB	BB	BB		BB
AX-77004128	21829746	22457480		BB	BB	BB		BB
AX-80939429	21830848	22458582		AA	BB	AB		AA
AX-77004134	21831444	22459178		AB	AA	AA		AA
AX-77004137	21833522	22461256		AB	BB	AB		AA
AX-80962951	21837054	22464615		AB	BB	BB		BB
AX-77004148	21837124	22464685		BB	BB	BB		BB
AX-77004149	21837336	22464897		AA	AA	AA		AA
AX-77004154	21840146	22467707		BB	BB	BB		BB
AX-77004160	21842022	22469583		BB	BB	BB		BB
AX-77004161	21843203	22470764		BB	BB	BB		BB
AX-77004169	21846818	22474379		BB	BB	BB		BB
AX-77004172	21849098	22476659		AA	AA	AA		AA
AX-77004177	21850192	22477753		BB	BB	BB		BB
AX-77004181	21852209	22479770		AB	AA	AA		AA
AX-77004182	21852338	22479899		AB	BB	AB		AA
AX-77004184	21854316	22481876		AA	BB	AB		AA
AX-77004189	21857162	22484722		AA	AA	AA		BB
AX-77004196	21858228	22485788		BB	BB	BB		BB
AX-77004199	21859385	22486945		BB	BB	BB		BB
AX-77004200	21860863	22488423		AB	BB	AB		BB
AX-77004202	21861453	22489013		BB	AA	AB		AA
AX-77004204	21861821	22489381		BB	BB	BB		BB
AX-77004214	21865932	22493494		AA	AA	AA		AA
AX-77004215	21866712	22494274		AB	AA	AB		BB
AX-80999465	21867422	22494984		AB	AA	AB		BB
AX-77004231	21870722	22498285		AB	BB	AB		BB
AX-77004232	21871397	22498960		BB	BB	BB		AA
AX-80817201	21875565	22503128		BB	BB	BB		BB
AX-77004251	21877500	22505063		BB	BB	BB		BB
AX-77004256	21880541	22508104		AB	BB	AB		BB
AX-80827406	21882575	22510138		BB	AA	AB		AA
AX-77004268	21884121	22511684		AB	BB	BB		AA
AX-77004271	21884855	22512418		BB	AA	AB		BB
AX-77004280	21888393	22515956		BB	AA	AB		AA
AX-77004283	21889912	22517475		BB	AA	AB		No call
AX-77004284	21891517	22519080		AA	AA	AA		AA
AX-77004285	21892260	22519823		AA	BB	AB		AA
AX-77004287	21893494	22521057		BB	AA	AB		BB
AX-77004289	21893937	22521500		AA	AA	AA		AA
AX-77004296	21897499	22524132		BB	BB	BB		BB
AX-77004297	21897896	22524529		AA	BB	AB		BB
AX-77004315	21902681	22529314		BB	BB	BB		BB
AX-77004323	21904796	22531429		AB	AB	AB		AA
AX-80873762	21907858	22534400		AB	BB	AB		BB
AX-77004342	21911164	22537702		AB	BB	AB		BB
AX-77004345	21911751	22538290		BB	BB	BB		BB
AX-77004351	21914645	22541184		AB	AA	AB		BB
AX-77004352	21915412	22541951		BB	BB	BB		BB
AX-77004355	21916262	22542801		AB	BB	AB		BB
AX-80972293	21917302	22543841		AB	AA	AB		BB
AX-77004361	21917870	22544409		AB	AA	AB		BB
AX-77004378	21926765	22553304		BB	BB	BB		BB
AX-77004379	21926908	22553447		AB	AA	AB		BB
AX-77004384	21929918	22556457		BB	AA	AB		BB
AX-77004395	21933518	22560057		AA	AA	AA		AA
AX-77004399	21934282	22560821		BB	BB	BB		BB
AX-77004404	21935336	22561875		AB	AA	AA		BB
AX-77004406	21936059	22562598		AB	No call	AB		BB
AX-77004411	21937992	22564531		AB	BB	AB		BB
AX-77004417	21941005	22567544		BB	BB	BB		BB
AX-77004425	21946700	22573239		BB	BB	BB		AA
AX-77004434	21949328	22575867		AA	AA	AA		AA
AX-77004435	21949578	22576117		AA	AA	AA		BB
AX-77004440f	21951698	22578237		AA	BB	AB		AA	SNP marker CHR7_#18
a A heterozygous male (Cp/+) of the JB strain used for constructing the reference family and the GSP/Cp strain
b,f SNP markers at position 21726140 (AX-77003863) and 21951698 (AX-77004440) are the same as CHR7_#16 and CHR7_#18 SNP markers, respectively, which were used for linkage analysis
c,d Probes at position 21786125 and 21791329 in the GSP/Cp strain were not heterozygous
e SNP marker at position 21798495 was located within a 578 bp inverted fragment that remains in the 25 kb deletion of the Cp allele
The 11 probes presented in green at position 21786125 to 21810639, except for the AX-77004041 at position 21798495, showed “No call ” in the homozygous JB embryo. This result indicates the possibility that a genoimic deletion is present in a 32.4 kb region between AX-77004011 (at 21783183) and AX-77004086 (at 21815540)
